# Supplementary material for: Identification and Functional Analysis of E3 Ubiquitin Ligase g2e3 in Chinese Tongue Sole, Cynoglossus semilaevis
Source: Animals (Basel). 2024 Sep 5;14(17):2579. doi: 10.3390/ani14172579 (PMC11394658; doi:10.3390/ani14172579)
Supplement: Supplementary file 1 [file animals-14-02579-s001.zip]

Archive with 1 entries (1 files):
- animals-3145900-supplementary.pdf
